# Supplementary material for: Epidemiological Characteristics of Coxsackievirus A6 in Baotou, Inner Mongolia, China, 2023–2024
Source: Viruses. 2026 Jun 18;18(6):680. doi: 10.3390/v18060680 (PMC13307889; doi:10.3390/v18060680)
Supplement: Supplementary file 1 [file viruses-18-00680-s001.zip]

Archive with 3 entries (3 files):
- FigureS1.emf
- FigureS2.emf
- viruses-Supplementary_Material.pdf
